# Supplementary material for: Genetic etiology of autism spectrum disorder in the African population: a scoping review
Source: Front Genet. 2024 Sep 26;15:1431093. doi: 10.3389/fgene.2024.1431093 (PMC11464363; doi:10.3389/fgene.2024.1431093)
Supplement: Supplementary file 1 [file Table1.XLSX]

## Sheet: Sheet1
Gene, SNP	Country	Study design	Sample size: case/control	Age	Tissue type	Reference
5-HTTLPR, the *S/*S genotype significantly associated with all ASD population	South Africa	PCR Method	109-342		Swabs	Arieff et al., 2010
RELN, significant association of SNP rs736707, but not for SNP rs362691	South Africa	PCR Method	136-208	3 to 14	check cell, swabs	Sharma et al., 2013
5-HT2A (significant increase of homozygote A allele of the -1438A/G and CC genotype of the 102T/C polymorphism in ASD children)	Egypt	PCR-RFLP	80-100	3.5 to 10	blood	Abdelrahman et al., 2015
5-HTTLPRS allele S allele significantly increased in autistic children	Egypt	PCR Method	20-20	7 to 15	blood	Meguid et al., 2015
A significantly higher frequencies of homozygous (CC) and heterozygous (TC) genotype variants of IL-1β-511 and IL-1RA for ASD children	Egypt	PCR-RFLP	80-60	3.5 to 10	blood	Saad et al., 2020
Autistic patients demonstrated high HLA DR4 allele and cases of ASD had a double DR4 allele	Egypt	PCR Method			blood	El-Hossiny et al., 2023
COMT, COMT Val58Met polymorphism associated with hyperactivity symptoms in ASD children	Egypt	PCR Method	80-100		blood	Karam et al., 2013
Copy number gains identified in SHANK3 indicated that SHANK3 dosage effect is involved in ASD pathogenesis	Egypt	PCR-RFLP	80-100		blood	Meguid et al., 2020
CpG loci were differentially hypomethylated in PCCB and PCDHA12	South Africa	Methylation analysis		6 to 12	bucal cells	Stathopoulos et al, 2020
De novo balanced (7;16)(p22.1;p16.2) translocation	Tunisia	Cytogenetics and FISH	1	10	blood	Bayou et al., 2008
Differentially methylated genes: GLRA2, AHI1, SETD5 and MTR	South Africa	WG-Methylation	32-12	6 to 12	blood	Stathopoulos et al, 2018
Distribution of GSTT1, GSTM1, and GSTP1 polymorphisms were not associated with autism	Nigeria	PCR Method	42-23		blood	Oshodi et al., 2017
DRD1 rs4532 variant was associated with ASD	Egypt	PCR Method	50-50		blood	Azzam et al., 2018
DRD2 A1+ genotype increased autism risk	Egypt	PCR Method	53-30	5.2 to 7.5	blood	Salem et al., 2013
DRD4 7/7 allele had a high frequency among autistic patients	Egypt	PCR-RFLP	178-128		blood	Kamal et al., 2015
Frequency of C4B null allele was significantly higher in autistic patients	Egypt	PCR Method	80-80	4 to 08	blood	Mostafa et al., 2010
GABA level was reduced in ASD patients, levels of caspases 3 and 9 were significantly higher	Egypt	PCR Method	20-20		blood	El-Ansary et al., 2021
Identified genes are pathogenic/likely pathogeniv and presented high pathogenicity score; PRKN, CHRFAM7A, SYCE3, UQCRC2, SPN, FTHL17, NLGN4X, ERICH1, NEXMIF, CELF4	Tunisia	Microarray-based comparative genomic hybridization (aCGH) technology	98	3 to 18	blood	Chehbani et al., 2022
GSTM1 and GSTT1 predispose ASD children to decreased antioxidant status (GST enzyme activity), thus lead to mal detoxification of Al	Egypt	PCR Method			blood	Said et al.,2021
HFE (p.H63D and p.C282Y), No association with autism	Egypt	PCR Method	25-20	5 to 15	blood	Gebril et al., 2011
HLA-DRB1 allele had a significant risk for association with a family history of autoimmunity in autistic children	Egypt	PCR Method	100-100	5 to 12	blood	Mostafa et al., 2012
Identified; HOXAI and HOXBI, but no association with autism	Egypt	PCR Method	41-25		blood	El Sheikh et al., 2007
Levels of mercury, lead, and aluminum in the hair of autistic children are higher	Egypt	Hydride generation technique			blood	Mohamed et al., 2015b
Methylation at the PGC-1α promoteris associated with mitochondrial dysfunction in ASD	South Africa	Next generation sequencing	93-52	6 to 17	bucal cells	Bam et al., 2021
MTHFR 677C>T variant alleles significantly increased in patients with autism, but no association	Egypt	PCR Method	31-39	1.5 to 18	blood	Shawky et al., 2014
Mutation in CACNA1C, CHD7,FMR1,TCF7L2 and PCDHAC1	East Africa(Ethiopian, Eritrea & Kenya )	WGS	36-93		blood	Tuncay et al., 2023
Mutation in SBCADD	East Africa (Somalia, Eriteria&Ethiopia)	Sanger sequening	1	4	blood	Kanavin et al., 2007
Mutation in TBC1D8	Libya	WES	4	7 to 12	blood	Zeglam and Alhmadi, 2O20
Mutations in FEZF2, SATB2, TSHZ3 and TBR1	Morocco	WES	31	> 3	blood	Bensaid et al.,2019
No significant differences of allelic and genotypic frequency distribution of DISC1 gene, No association with autism	Tunisia	PCR Method			blood	Bayou et al., 2015
Novel coding variant in the proline rich region of SHANK2.	East Afruca(Ethiopia)	NGS			blood	Lu et al., 2018
Q6NUR6 expression is increased in the ASD patients	Tunisia	PCR Method	1		blood	Bayou et al., 2010
RELN gene (rs 2229864) associated with ASD	Egypt	PCR Method	120-60	3 to 14	blood	Abdelhady et al., 2022
serum level of IL-12 was significantly higher in AD children	Egypt	PCR Method	20-20	3 to 12	blood	Ibrahim et al, 2015
Serum levels of TAMRTKs were up-regulated in autistic children	Egypt	PCR Method	30-30	3.5 to 11	blood	Mostafa et al., 2022
Significant decrease in the expression of MAOA, HAAO and AADAT genes within ASD children	Egypt	PCR Method	45-40		blood	Higazi et al., 2021
Significant decrease of both RTL and LINE-1 methylation in autistic cases	Egypt	PCR Method			blood	Salem et al., 2023
Identified gene; SLC40A1, but no association with ASD	Egypt	PCR Method	25-24		blood	Gebril et al., 2014
The HTR1A gene expression of healthy controls and ASD subjects were significantly reduced (p =0.0062).	Egypt	PCR Method	30-20	6 to 13	blood	Yahya et al., 2019
VDR Taq1 (rs 731276)	Egypt	PCR-RFLP	40-40		blood	Arafa et al., 2021
